# Supplementary material for: Blind testing cross-linking/mass spectrometry under the auspices of the 11 th critical assessment of methods of protein structure prediction (CASP11)
Source: Wellcome Open Res. 2016 Dec 9;1:24. [Version 1] doi: 10.12688/wellcomeopenres.10046.1 (PMC5354267; doi:10.12688/wellcomeopenres.10046.1)
Supplement: Supplementary file 1 [file wellcomeopenres-1-10823-s0000.tgz]

Archive with 1 entries (1 files):
- 8a9eee73-4c90-47c9-869a-a240e84f4148.zip
